# Supplementary material for: High‐Dose L‐Serine Supplementation During Febrile Decompensation in SARS1 Deficiency: A Case Report and Review of the Literature
Source: JIMD Rep. 2026 May 18;67(3):e70090. doi: 10.1002/jmd2.70090 (PMC13181329; doi:10.1002/jmd2.70090)
Supplement: Supplementary file 2 — Table S1: Timetable of serine supplementation. [file JMD2-67-e70090-s002.xlsx]

## Sheet: Table S1
Day	Clinical state	Serine supplementation
D0	feverish gastroenteritis with signs of dehydration	100mg/kg/day
D1	hypotonia, unsteady gait; fever; implementation of emergency protocol; tonic-clonic convulsions	200mg/kg/day
D2	stable	300mg/kg/day
D3	stable
D4	Rapid respiratory deterioration with diffuse interstitial syndrome; myocarditis due to malignant influenza A1 with severe LV dysfunction, addition of DOBUTAMINE; transfer to intensive care.
D5	improvement
D6	stable
D7
D8
D9
D10
D11
D12	discontinuation of dobutamine, extubated
D13	Sustained apyrexia
D14
D15
D16
D17
D18	good general condition, transfer to conventional hospitalisation
D19
D20
D21
D22
D23
D24
D25
D26		200mg/kg/day
D27	End of hospitalisation
M+1	Follow-up CS	100mg/kg/day
M+8	Full recovery
M+12/D1	hospitalisation for fever, vomiting; influenza B virus	300mg/kg/day
M+12/D2
M+12/D3	apyrexic; sudden deterioration at the end of the day and transfer to intensive care
M+12/D4	severe biventricular dysfunction, hypovolaemia; dobutamine; death	500mg/kg/day
