# Supplementary material for: High‐Dose L‐Serine Supplementation During Febrile Decompensation in SARS1 Deficiency: A Case Report and Review of the Literature
Source: JIMD Rep. 2026 May 18;67(3):e70090. doi: 10.1002/jmd2.70090 (PMC13181329; doi:10.1002/jmd2.70090)
Supplement: Supplementary file 3 — Table S2: Evolution of general clinical parameters, cardiac function, and laboratory biomarkers during the pediatric intensive care unit (PICU) hospitalization. This table details the daily progression of the patient's vital signs, life‐support interventions (including mechanical ventilation and vasopressor use), and metabolic markers during the first severe acute febrile episode (at 9 years of age). The timeline demonstrates the temporal relationship between the escalation of L‐serine supplementation (initially doubled to 200 mg/kg/day, then tripled to 300 mg/kg/day) and the patient's clinical recovery. Specifically, it tracks the acute drop and subsequent recovery of the Left Ventricular Ejection Fraction (LVEF), which improved from a nadir of 20% to 70% by Day 14. Cardiac injury is reflected by peak values at Day 5, with subsequent normalization tracking alongside the L‐serine dose increase. EEG, Electroencephalogram; LVEF, left ventricular ejection fraction; NT‐proBNP, N‐terminal pro b‐type natriuretic peptide; PICU, Pediatric Intensive Care Unit. [file JMD2-67-e70090-s001.xlsx]

## Sheet: Table S1
Day	systolic blood pressure	diastolic pressure	heart rate	Oedematous left ventricle	interventricular septum (diastole)	left ventricular wall thickness (diastole)	left ventricule size	Left ventricular ejection fraction (LVEF)	Troponin	N-terminal pro-B-type Natriuretic Peptide	CPK
unit	mmHg	mmHg	bpm	yes/no	mm	mm	mm	%	pg/mL	pg/mL	U/L
reference value									<53 pg/mL	<125 pg/mL	68-293 U/L
D0
D1
D2
D3				1	8	10	32	70
D4				1	8	10	32	20	3836
D5									6961	32938	536
D6								40	2830	24657
D7	120	88	131	1	8	8	42	45	2500	20000
D8
D9	119	81	92	1	8	10	40	40	2100	12700
D10	137	91	80	1	10	10	39	45	1415	4235
D11	114	86	117	1	11	10	35	53	1473	6276
D12			125	1	10.15	11	34	58	910	4780
D14			108	1	8.75	17	33	70	243	1532
D16									86	1035
D20									14	194
D21
D22
D23									13	177
D35			74	0	6.65	12	35	75
