# Supplementary material for: High‐Dose L‐Serine Supplementation During Febrile Decompensation in SARS1 Deficiency: A Case Report and Review of the Literature
Source: JIMD Rep. 2026 May 18;67(3):e70090. doi: 10.1002/jmd2.70090 (PMC13181329; doi:10.1002/jmd2.70090)
Supplement: Supplementary file 4 — Table S3: Evolution of blood gas and metabolic parameters during the acute decompensation episode. This table details the daily progression of the patient's arterial and venous blood gas values, electrolytes, and L‐lactate levels over the course of hospitalization. It specifically highlights the severe and rapid onset of hyperlactatemia (peaking at a venous L‐lactate of 9.9 mmol/L on Day 4), which developed concurrently with acute respiratory failure. Following intubation, vasopressor support, and the escalation of L‐serine supplementation, this severe lactic acidosis proved to be rapidly reversible, with levels normalizing within 24–48 h. A subsequent, milder elevation in venous lactate (1.9 mmol/L) was noted on Day 8 before stabilizing completely within normal limits. pCO2, partial pressure of carbon dioxide; pO2, partial pressure of oxygen. [file JMD2-67-e70090-s003.xlsx]

## Sheet: Table S2 blood gas test
Day	Date	pH	pCO2 (venous)	pO2 (venous)	Bicarbotes standard	pH (arterial)	pCO2 (arterial)	pO2 (arterial)	Standard bicarbonate	Sodium (arterial)	Potassium (arterial)	Chloride (arterial)	ionised calcium (arterial)	ionised calcium corrected at pH 7.4 (arterial)	Glucose (arterial)	L-lactate (arterial)	Sodium (venous)	Potassium (venous)	Chloride (venous)	ionised calcium (venous)	ionised corrected calcium at pH 7.4 (venous)	Glucose (venous)	L-lactate (venous)
unit										mmol/L	mmol/L	mmol/L	mmol/L	mmol/L	mg/dL	mmol/L	mmol/L	mmol/L	mmol/L	mmol/L	mmol/L	mg/dL	mmol/L
reference value										136-146	3.40-4.40	98-106	Adults: 1.18 - 1.32 mmol/L	Adults: 1.18 - 1.32 mmol/L	60-100	0.5 to 1.6	136-146	3.40-4.40	98-106	Adults: 1.18 - 1.32 mmol/L	Adults: 1.18 - 1.32 mmol/L	60-100	0.5 to 2.2
D1	2023-12-28																133	2026-01-04	97	1.13	2026-01-01	102	2026-08-01
D2
D3
D4.1	2023-12-31																137	2026-01-05	104	1.18		479	2026-09-09
D4.2	2023-12-31	7.355	39.9	2026-07-16	2026-09-20					139	2026-02-04	107	2026-12-01	2026-02-01	88	2026-04-03	139	2026-07-04	105	2026-12-01	2026-01-01	200	2026-03-06
D5	2024-01-01					7.393	36.8	86.3	2026-06-22	141	2026-07-03	108	2026-01-01	2026-09-01	102	2026-03-01
D5	2024-01-01									140	4	105	2026-12-01	1.17	114	2026-02-01
D6	2024-01-02									137	2026-09-03	103	1.13	1.14	165	0.9	137	2026-02-04	101	1.14	1.14	168	0.9
D7	2024-01-03	7.354	57.4	55.5	24					144	2026-09-02	98	2026-07-01	2026-07-01	194	2026-01-01	143	2026-02-03	95	2026-09-01	2026-09-01	230	2026-02-01
D8	2024-01-04									142	2026-01-03	93	2026-05-01	1.14	245	2026-08-01	141	2026-05-03	88	2026-11-01	2026-02-01	345	2026-09-01
D9	2024-01-05	7.514	48.5	86.3	38.5					139	2026-07-03	89	1.15	1.21	286	2026-05-01	139	2026-07-03	88	2026-12-01	1.17	265	2026-06-01
D10	2024-01-06	7.502	38.7	65.4	38.1					140	2026-08-03	100	1.16	1.23	169	2026-03-01	138	2026-08-03	93	1.13	1.18	228	2026-04-01
D11	2024-01-07	7.428	44.5	37.2	2026-07-26												136	2026-07-04	99	1.26	1.28	153	2026-05-01
D12	2024-01-08	7.43	42.9	2026-01-29	2026-07-26												138	4	102	1.23	1.25	140	0.6
